# Supplementary material for: Substrate-Driven Convergence of the Microbial Community in Lignocellulose-Amended Enrichments of Gut Microflora from the Canadian Beaver (Castor canadensis) and North American Moose (Alces americanus)
Source: Front Microbiol. 2016 Jun 21;7:961. doi: 10.3389/fmicb.2016.00961 (PMC4914502; doi:10.3389/fmicb.2016.00961)
Supplement: Supplementary file 1 [file Data_Sheet_1.XLSX]

## Sheet: Dataset S1
	Supplementary Data 1 Summarized relative abundances of microbial lineages in beaver dropping, moose rumen and their enrichment microcosms.
	Taxonomy1					Beaver droppings2				Moose rumen2
	Phylum	Class	Order	Family	Genus	Inoculum	Cellulose (C)	C+Lignosulphonate	Poplar hydrolysate	Inoculum	Cellulose (C)	C+Lignosulphonate	C+Tannic acid	Poplar hydrolysate
	Unassigned3	Other4	Other	Other	Other	0.0543813	0.0225672	0.027631	0.0151915	0.151475	0.0232277	0.0226772	0.0257596	0.0108983
	Euryarchaeota	Methanobacteria	Methanobacteriales	Methanobacteriaceae	Methanobacterium	0	0.000440335	0.00209159	0.00143109	0	0.0148613	0.000330251	0.00330251	0.00297226
	Unassigned Bacteria	Other	Other	Other	Other	0	0.000660502	0.0198151	0.000990753	0	0.000990753	0.00506385	0	0.000330251
	Acidobacteria	Unassigned	Unassigned	Unassigned	Unassigned	0	0.000110084	0.000330251	0.000220167	0	0	0.00330251	0	0.0146411
	Armatimonadetes	SHA-37	Unassigned	Unassigned	Unassigned	0	0.00110084	0.00385293	0	0	0	0.0101277	0	0.0128798
	Bacteroidetes	Bacteroidia	Bacteroidales	Unassigned	Unassigned	0.00462351	0.176684	0.0258697	0.108322	0.113056	0.0424923	0.165456	0.000165125	0.220938
				BS11	Unassigned	0	0	0	0	0.108102	0	0	0	0
				Bacteroidaceae	Bacteroides	0.0123294	0	0	0	0.00891678	0.00176134	0	0	0
				Porphyromonadaceae	Unassigned	0	0.00110084	0.00759577	0.0178336	0.000330251	0.00902686	0.00198151	0	0.000660502
				Prevotellaceae	Prevotella	0	0	0	0	0.064509	0	0	0	0
				S24-7	Unassigned	0.0441435	0	0	0	0.00253192	0	0	0	0
	Chlorobi	Ignavibacteria	Ignavibacteriales	lheB3-7	Unassigned	0	0.00418318	0.0135403	0	0	0	0.000220167	0	0.000110084
		OPB56	Unassigned	Unassigned	Unassigned	0	0.0150815	0.00308234	0	0	0.000110084	0.00308234	0	0.000220167
		SJA-28	Unassigned	Unassigned	Unassigned	0	0.0950022	0.34225	0.000110084	0	0.172831	0.26376	0	0.00330251
	Chloroflexi	Anaerolineae	Anaerolineales	Anaerolinaceae	Other	0	0.00330251	0.0188243	0.000880669	0.000110084	0.00198151	0.000880669	0.000165125	0.00561427
					Unassigned	0	0.0583443	0.00693527	0.000880669	0	0.0300528	0.00660502	0	0.00891678
					C1_B004	0.000220167	0.00902686	0.0213562	0.00264201	0.00418318	0	0.00176134	0	0.01321
					WCHB1-05	0	0.00748569	0.00814619	0.000220167	0	0.042162	0.0166226	0	0.0129899
		Dehalococcoidetes	Dehalococcoidales	Dehalococcoidaceae	Unassigned	0	0	0.000550418	0.0107882	0	0	0.000110084	0	0.00165125
	Cyanobacteria	Chloroplast	Streptophyta	Unassigned	Unassigned	0.001321	0	0	0	0.0347864	0	0	0	0
	Elusimicrobia	Unassigned	Unassigned	Unassigned	Unassigned	0	0.00693527	0.00198151	0	0	0.00187142	0.0115588	0	0
		Elusimicrobia	Elusimicrobiales	Unassigned	Unassigned	0	0.00187142	0.00528402	0	0	0	0.0277411	0	0.0103479
			Unassigned	Unassigned	Unassigned	0	0.0143109	0	0	0.001321	0	0.133091	0	0.000880669
	Firmicutes	Bacilli	Bacillales	Bacillaceae	Bacillus	0	0	0	0	0	0.0246587	0	0
				Planococcaceae	Rummeliibacillus	0	0	0	0	0	0	0	0.0257596	0
			Lactobacillales	Carnobacteriaceae	Carnobacterium	0.0217966	0	0	0	0	0	0	0	0
		Clostridia	Clostridiales	Other	Other	0.000440335	0.000110084	0.000880669	0.00110084	0.0348965	0.000220167	0.000220167	0.00577939	0.000440335
				Unassigned	Unassigned	0.000110084	0.00462351	0.0134302	0.0215764	0.00440335	0.00374284	0.0040731	0.00330251	0.0150815
				Clostridiaceae	Unassigned	0.00429326	0.000220167	0.00154117	0.00176134	0.0374284	0	0.00176134	0.00214663	0.00253192
					Clostridium	0.000110084	0.215103	0.102928	0.0836636	0.0288419	0.332783	0.0991854	0.258587	0.445949
				Lachnospiraceae	Other	0.000990753	0.000990753	0	0	0.0107882	0	0	0.00478864	0.000110084
					Unassigned	0.00319243	0.0334654	0.00297226	0.0341259	0.0306033	0.00143109	0.000550418	0.48646	0.0322545
					Anaerostipes	0	0	0	0	0.0415015	0	0	0	0
					Butyrivibrio	0	0	0	0	0.0161823	0	0	0	0
					Ruminococcus	0.000660502	0	0	0	0.0203655	0	0	0	0
				Ruminococcaceae	Unassigned	0.0147512	0	0.00209159	0.0110084	0.063188	0.000990753	0	0.00363276	0.0212461
					Ruminococcus	0.001321	0.000660502	0.0907089	0.22358	0.0451343	0.000990753	0.00275209	0.00396301	0.00154117
				Veillonellaceae	Unassigned	0.000440335	0.000440335	0.00176134	0.00627477	0.00143109	0.00616469	0.00242184	0.0133752	0.00242184
					Desulfosporomusa	0	0	0.000880669	0.00594452	0	0.0193747	0.000660502	0.0160172	0.00550418
					Thermosinus	0	0.0110084	0.00231176	0.00220167	0	0.0457948	0.00253192	0	0.00748569
			Coriobacteriales	Unassigned	Unassigned	0.000220167	0.000330251	0.000770586	0.000770586	0.0680317	0	0.000660502	0	0.00110084
				Coriobacteriaceae	Unassigned	0.00363276	0	0	0	0.0187142	0	0	0	0
			OPB54	Unassigned	Unassigned	0	0.146631	0.000990753	0.0101277	0.000550418	0.0192646	0.0134302	0.0823976	0.0398503
			Thermoanaerobacterales	Thermoanaerobacteraceae	Thermacetogenium	0	0	0	0.00352268	0	0	0	0.0188243	0
	Fusobacteria	Fusobacteria	Fusobacteriales	Fusobacteriaceae	Other	0.0854249	0	0	0	0	0	0	0	0
	Planctomycetes	Phycisphaerae	Unassigned	Unassigned	Unassigned	0	0.00847644	0.0140907	0	0	0	0.00902686	0	0.000770586
		Planctomycetia	Pirellulales	Pirellulaceae	Unassigned	0	0.0108983	0.0299428	0	0.00297226	0	0.0256495	0	0.000110084
	Proteobacteria	Alphaproteobacteria	Sphingomonadales	Sphingomonadaceae	Sphingomonas	0.0257596	0	0	0	0	0	0	0	0
		Betaproteobacteria	Burkholderiales	Comamonadaceae	Other	0.030273	0	0	0	0	0	0.000220167	0.000330251	0
				Oxalobacteraceae	Other	0.0113386	0	0	0	0	0	0	0	0
					Janthinobacterium	0.067151	0	0	0	0	0	0	0	0
			Rhodocyclales	Rhodocyclaceae	Unassigned	0	0.00737561	0.00176134	0.0101277	0	0.000550418	0.0252092	0	0.000110084
					Dechloromonas	0	0.00275209	0	0.000330251	0	0	0	0.000165125	0.017063
					Thauera	0	0	0.0192646	0	0	0	0.0161823	0	0
		Gammaproteobacteria	Other	Other	Other	0.0793703	0.000110084	0.000880669	0.140577	0	0.000110084	0	0.000990753	0.000440335
			Enterobacteriales	Enterobacteriaceae	Unassigned	0.0179436	0	0	0	0	0	0	0	0.000110084
					Enterobacter	0.00451343	0	0	0.000330251	0	0	0	0	0.0228974
			Pseudomonadales	Moraxellaceae	Acinetobacter	0.0625275	0.000220167	0	0	0	0	0.000440335	0.00330251	0
				Pseudomonadaceae	Other	0.0303831	0	0	0.00660502	0	0	0	0	0
					Pseudomonas	0.288309	0	0.000220167	0.00935711	0	0.000110084	0	0.000165125	0
	Spirochaetes	Spirochaetes	Spirochaetales	Spirochaetaceae	Treponema	0	0.0444738	0.0597754	0.0477763	0.00858653	0.0985249	0.028952	0	0.00814619
		WWE1	Cloacamonales	Cloacamonaceae	W22	0	0.000660502	0.000990753	0.176794	0	0	0.000330251	0	0.00165125
	Synergistetes	Synergistia	Synergistales	Aminiphilaceae	Aminiphilus	0	0.00341259	0.0192646	0.00154117	0	0.0101277	0.01321	0	0.00286218
				Synergistaceae	Other	0	0.000110084	0.00143109	0.000220167	0	0.0245487	0.0129899	0	0.000440335
				TTA_B6	E6	0	0.0124395	0.0230075	0.00187142	0	0.0176134	0.00253192	0	0.000220167
	Tenericutes	Mollicutes	RF39	Unassigned	Unassigned	0.00495376	0	0	0	0.0139806	0	0	0	0
	Thermotogae	Thermotogae	Thermotogales	Thermotogaceae	Kosmotoga	0	0.0324747	0.0189344	0.000770586	0	0.01321	0.00121092	0	0.000220167
	Verrucomicrobia	Verrucomicrobiae	Verrucomicrobiales	Verrucomicrobiaceae	Akkermansia	0.0192646	0	0	0	0	0	0	0	0
	1 Only taxas with abundances ≥1.0% in at least one of the microcosms are shown. 2 Relative abundances were visualized by the lengths of the data bars, which were also colour-coded to represent the samples, including inocula (red), enrichment microcosms amended by cellulose (yellow), cellulose plus lignosulphonate (green), cellulose plus tannic acid (blue), and poplar hydrolysate (purple). 3 'Unas…
