# Supplementary material for: Substrate-Driven Convergence of the Microbial Community in Lignocellulose-Amended Enrichments of Gut Microflora from the Canadian Beaver (Castor canadensis) and North American Moose (Alces americanus)
Source: Front Microbiol. 2016 Jun 21;7:961. doi: 10.3389/fmicb.2016.00961 (PMC4914502; doi:10.3389/fmicb.2016.00961)
Supplement: Supplementary file 2 [file Data_Sheet_2.XLSX]

## Sheet: Dataset S2
	Supplementary Data 2 Taxonomic assignment of the OTUs defined at 97% nucleotide identity.
	OTU ID1	Taxonomy						Beaver droppings2								Moose rumen2
								Inoculum		Cellulose (C)		C+Lignosulphonate		Poplar hydrolysate		Inoculum		Cellulose (C)		C+Lignosulphonate		C+Tannic acid		Poplar hydrolysate
		Phylum	Class	Order	Family	Genus	Species	Average	S.D.	Average	S.D.	Average	S.D.	Average	S.D.	Average	S.D.	Average	S.D.	Average	S.D.	Average	S.D.	Average	S.D.
	2732	Euryarchaeota	Methanobacteria	Methanobacteriales	Methanobacteriaceae	Methanobacterium	beijingense	0	0	0	0.00019067	0	0.00125031	0	0.000572011	0	0	0.008	0.00264888	0	0.00019067	0	0.00373636	0	0.00106161
	2773	Unassigned3	Unassigned	Unassigned	Unassigned	Unassigned	Unassigned	0	0	0	0	0.017	0.000504467	0	0	0	0	0	0	0	0.00257934	0	0	0	0
	4468	Acidobacteria	Unassigned	Unassigned	Unassigned	Unassigned	Unassigned	0	0	0	0	0	0.00019067	0	0.00019067	0	0	0	0	0	0.00162909	0	0	0.013	0.00228805
	3567	Armatimonadetes	SHA-37	Unassigned	Unassigned	Unassigned	Unassigned	0	0	0	0.000660502	0	0.000330251	0	0	0	0	0	0	0.009	0.000762682	0	0	0	0
	7818	Armatimonadetes	SHA-37	Unassigned	Unassigned	Unassigned	Unassigned	0	0	0	0.00019067	0	0.00106161	0	0	0	0	0	0	0	0	0	0	0.011	0.00387019
	173	Bacteroidetes	Bacteroidia	Bacteroidales	Unassigned	Unassigned	Unassigned	0	0	0	0	0	0	0	0.0015134	0	0	0	0	0	0	0	0	0.009	0.000687472
	390	Bacteroidetes	Bacteroidia	Bacteroidales	Unassigned	Unassigned	Unassigned	0	0	0	0.00019067	0	0.000990753	0.012	0.00219892	0	0	0	0	0	0.000687472	0	0	0	0.000381341
	1526	Bacteroidetes	Bacteroidia	Bacteroidales	Unassigned	Unassigned	Unassigned	0	0	0	0	0	0	0	0	0.007	0.00174752	0	0	0	0	0	0	0	0
	1688	Bacteroidetes	Bacteroidia	Bacteroidales	Unassigned	Unassigned	Unassigned	0	0	0	0.00019067	0	0.00019067	0.008	0.001321	0	0	0.013	0.00315039	0	0.000381341	0	0	0.065	0.00181888
	2175	Bacteroidetes	Bacteroidia	Bacteroidales	Unassigned	Unassigned	Unassigned	0	0	0	0	0	0	0	0	0.01	0.00156071	0	0	0	0	0	0	0	0
	4036	Bacteroidetes	Bacteroidia	Bacteroidales	Unassigned	Unassigned	Unassigned	0	0	0	0.000572011	0	0.000330251	0.051	0.0043312	0	0	0	0	0	0	0	0	0.119	0.0117892
	4212	Bacteroidetes	Bacteroidia	Bacteroidales	Unassigned	Unassigned	Unassigned	0	0	0	0	0	0	0	0	0.007	0.00133469	0	0	0	0	0	0	0	0
	4849	Bacteroidetes	Bacteroidia	Bacteroidales	Unassigned	Unassigned	Unassigned	0	0	0	0	0.013	0.00256521	0.012	0.00187789	0	0	0	0.000330251	0	0	0	0	0	0.000572011
	4995	Bacteroidetes	Bacteroidia	Bacteroidales	Unassigned	Unassigned	Unassigned	0	0	0	0	0	0	0	0	0.007	0.00114402	0	0	0	0	0	0	0	0
	6351	Bacteroidetes	Bacteroidia	Bacteroidales	Unassigned	Unassigned	Unassigned	0	0	0	0	0	0	0	0	0.009	0.00346895	0	0	0	0	0	0	0	0
	7572	Bacteroidetes	Bacteroidia	Bacteroidales	Unassigned	Unassigned	Unassigned	0	0	0	0.00019067	0	0.000504467	0	0.00106161	0	0	0.024	0.00125031	0	0.00019067	0	0	0	0.000504467
	7889	Bacteroidetes	Bacteroidia	Bacteroidales	Unassigned	Unassigned	Unassigned	0	0	0	0	0	0	0	0	0.006	0.00166223	0	0	0	0	0	0	0	0
	8016	Bacteroidetes	Bacteroidia	Bacteroidales	Unassigned	Unassigned	Unassigned	0	0	0.172	0.0171741	0	0.00019067	0	0	0	0	0	0.00019067	0.158	0.0393904	0	0	0	0.00419475
	741	Bacteroidetes	Bacteroidia	Bacteroidales	Bacteroidaceae	Bacteroides	Unassigned	0.006	0.00181888	0	0	0	0	0	0	0	0	0	0	0	0	0	0	0	0
	1023	Bacteroidetes	Bacteroidia	Bacteroidales	BS11	Unassigned	Unassigned	0	0	0	0	0	0	0	0	0.016	0.00249334	0	0	0	0	0	0	0	0
	1897	Bacteroidetes	Bacteroidia	Bacteroidales	BS11	Unassigned	Unassigned	0	0	0	0	0	0	0	0	0.015	0.00166223	0	0	0	0	0	0	0	0
	2379	Bacteroidetes	Bacteroidia	Bacteroidales	BS11	Unassigned	Unassigned	0	0	0	0	0	0	0	0	0.01	0.000831113	0	0	0	0	0	0	0	0
	3898	Bacteroidetes	Bacteroidia	Bacteroidales	BS11	Unassigned	Unassigned	0	0	0	0	0	0	0	0	0.014	0.00249334	0	0	0	0	0	0	0	0
	4514	Bacteroidetes	Bacteroidia	Bacteroidales	BS11	Unassigned	Unassigned	0	0	0	0	0	0	0	0	0.007	0.00174752	0	0	0	0	0	0	0	0
	5848	Bacteroidetes	Bacteroidia	Bacteroidales	BS11	Unassigned	Unassigned	0	0	0	0	0	0	0	0	0.006	0.000660502	0	0	0	0	0	0	0	0
	5992	Bacteroidetes	Bacteroidia	Bacteroidales	BS11	Unassigned	Unassigned	0	0	0	0	0	0	0	0	0.007	0.00119074	0	0	0	0	0	0	0	0
	1554	Bacteroidetes	Bacteroidia	Bacteroidales	Porphyromonadaceae	Unassigned	Unassigned	0	0	0	0	0	0.00019067	0.006	0.000953352	0	0	0	0	0	0	0	0	0	0.00019067
	5332	Bacteroidetes	Bacteroidia	Bacteroidales	Porphyromonadaceae	Unassigned	Unassigned	0	0	0	0	0	0.000687472	0.011	0.00224797	0	0	0	0	0	0.0011598	0	0	0	0.000381341
	2291	Bacteroidetes	Bacteroidia	Bacteroidales	Prevotellaceae	Prevotella	Unassigned	0	0	0	0	0	0	0	0	0.008	0.00266939	0	0	0	0	0	0	0	0
	2934	Bacteroidetes	Bacteroidia	Bacteroidales	S24-7	Unassigned	Unassigned	0.017	0.00330801	0	0	0	0	0	0	0	0	0	0	0	0	0	0	0	0
	5420	Bacteroidetes	Bacteroidia	Bacteroidales	S24-7	Unassigned	Unassigned	0.007	0.000687472	0	0	0	0	0	0	0	0	0	0	0	0	0	0	0	0
	2649	Chlorobi	Ignavibacteria	Ignavibacteriales	lheB3-7	Unassigned	Unassigned	0	0	0	0.000953352	0.013	0.00183876	0	0	0	0	0	0	0	0.000381341	0	0	0	0.00019067
	2983	Chlorobi	OPB56	Unassigned	Unassigned	Unassigned	Unassigned	0	0	0.012	0.00297837	0	0.000330251	0	0	0	0	0	0.00019067	0	0.000953352	0	0	0	0.00019067
	65	Chlorobi	SJA-28	Unassigned	Unassigned	Unassigned	Unassigned	0	0	0	0.00019067	0.006	0.00106161	0	0	0	0	0	0.00165125	0	0.00114402	0	0	0	0
	225	Chlorobi	SJA-28	Unassigned	Unassigned	Unassigned	Unassigned	0	0	0.05	0.00391223	0.275	0.0241565	0	0	0	0	0.145	0.00651636	0.206	0.00727552	0	0	0	0.0051481
	2707	Chlorobi	SJA-28	Unassigned	Unassigned	Unassigned	Unassigned	0	0	0.028	0.00463921	0.01	0.00106161	0	0	0	0	0	0	0.015	0.00100893	0	0	0	0
	4156	Chlorobi	SJA-28	Unassigned	Unassigned	Unassigned	Unassigned	0	0	0	0.000330251	0.006	0.00193509	0	0	0	0	0	0.000504467	0	0.0015134	0	0	0	0
	6408	Chlorobi	SJA-28	Unassigned	Unassigned	Unassigned	Unassigned	0	0	0	0.000687472	0.007	0.00100893	0	0	0	0	0	0.00106161	0.006	0.000660502	0	0	0	0
	1510	Chloroflexi	Anaerolineae	Anaerolineales	Anaerolinaceae	Unassigned	Unassigned	0	0	0	0.00019067	0.019	0.0094934	0	0.00019067	0	0	0	0.000572011	0	0.000504467	0	0	0	0.000381341
	25	Chloroflexi	Anaerolineae	Anaerolineales	Anaerolinaceae	Unassigned	Unassigned	0	0	0	0	0	0.00019067	0	0	0	0	0	0	0	0	0	0	0.007	0.00505547
	2880	Chloroflexi	Anaerolineae	Anaerolineales	Anaerolinaceae	Unassigned	Unassigned	0	0	0.05	0.00645751	0	0.00019067	0	0	0	0	0.006	0.00247872	0	0.000831113	0	0	0	0
	4882	Chloroflexi	Anaerolineae	Anaerolineales	Anaerolinaceae	Unassigned	Unassigned	0	0	0	0.00019067	0	0.00019067	0	0.000381341	0	0	0.018	0.00429326	0	0	0	0	0	0.000330251
	6075	Chloroflexi	Anaerolineae	Anaerolineales	Anaerolinaceae	C1_B004	Unassigned	0	0.00019067	0.008	0.000831113	0.014	0.00313883	0	0.00019067	0	0.00268974	0	0	0	0.000330251	0	0	0	0.00133469
	6803	Chloroflexi	Anaerolineae	Anaerolineales	Anaerolinaceae	C1_B004	Unassigned	0	0	0	0.00019067	0	0.000762682	0	0.000504467	0	0	0	0	0	0.000330251	0	0	0.008	0.00224797
	1852	Chloroflexi	Anaerolineae	Anaerolineales	Anaerolinaceae	WCHB1-05	Unassigned	0	0	0	0	0	0.000504467	0	0.00019067	0	0	0	0	0.007	0.00297226	0	0	0.011	0.000687472
	2818	Chloroflexi	Anaerolineae	Anaerolineales	Anaerolinaceae	WCHB1-05	Unassigned	0	0	0.006	0.00264888	0.006	0.00106161	0	0	0	0	0.039	0.00488727	0.008	0.00133469	0	0	0	0.000762682
	5219	Chloroflexi	Dehalococcoidetes	Dehalococcoidales	Dehalococcoidaceae	Unassigned	Unassigned	0	0	0	0	0	0.00019067	0.009	0.0011598	0	0	0	0	0	0	0	0	0	0.000831113
	4735	Cyanobacteria	Chloroplast	Streptophyta	Unassigned	Unassigned	Unassigned	0	0.000504467	0	0	0	0	0	0	0.025	0.00199066	0	0	0	0	0	0	0	0
	4731	Elusimicrobia	Unassigned	Unassigned	Unassigned	Unassigned	Unassigned	0	0	0.007	0.00174752	0	0.00114402	0	0	0	0	0	0.000953352	0.012	0.00231176	0	0	0	0
	5380	Elusimicrobia	Elusimicrobia	Elusimicrobiales	Unassigned	Unassigned	Unassigned	0	0	0	0.000762682	0	0.00219892	0	0	0	0	0	0	0.024	0.000953352	0	0	0.009	0.00284732
	712	Elusimicrobia	Endomicrobia	Unassigned	Unassigned	Unassigned	Unassigned	0	0	0.012	0.00462744	0	0	0	0	0	0	0	0	0.121	0.0252406	0	0	0	0.00114402
	6101	Firmicutes	Bacilli	Bacillales	Bacillaceae	Bacillus	Unassigned	0	0	0	0	0	0	0	0	0	0	0.018	0.00152536	0	0	0	0	0	0
	6389	Firmicutes	Bacilli	Bacillales	Planococcaceae	Rummeliibacillus	Unassigned	0	0	0	0	0	0	0	0	0	0	0	0	0	0	0.021	0.0284898	0	0
	5881	Firmicutes	Bacilli	Lactobacillales	Carnobacteriaceae	Carnobacterium	Unassigned	0.018	0.0021656	0	0	0	0	0	0	0	0	0	0	0	0	0	0	0	0
	179	Firmicutes	Clostridia	Clostridiales	Unassigned	Unassigned	Unassigned	0	0	0	0	0	0	0	0	0.01	0.00224797	0	0	0	0	0	0	0	0
	535	Firmicutes	Clostridia	Clostridiales	Unassigned	Unassigned	Unassigned	0	0	0	0	0	0	0	0	0.012	0.001321	0	0	0	0	0	0	0	0
	1916	Firmicutes	Clostridia	Clostridiales	Unassigned	Unassigned	Unassigned	0	0	0	0	0	0.00019067	0.007	0.00201787	0	0	0	0	0	0	0	0	0	0
	3415	Firmicutes	Clostridia	Clostridiales	Unassigned	Unassigned	Unassigned	0	0	0	0.000330251	0.006	0.000831113	0	0.000381341	0	0	0	0.000953352	0	0.000330251	0	0	0.006	0.0015134
	5931	Firmicutes	Clostridia	Clostridiales	Unassigned	Unassigned	Unassigned	0	0	0	0.000953352	0	0	0.01	0.00288537	0	0	0	0	0	0	0	0	0	0.000330251
	3200	Firmicutes	Clostridia	Clostridiales	Catabacteriaceae	Unassigned	Unassigned	0	0	0	0	0	0.000330251	0	0.000572011	0	0	0	0.000990753	0	0.00019067	0.006	0.00490398	0	0.001321
	668	Firmicutes	Clostridia	Clostridiales	Clostridiaceae	Unassigned	Unassigned	0	0	0	0	0	0	0	0	0	0	0	0	0	0	0.01	0.00233523	0	0
	3099	Firmicutes	Clostridia	Clostridiales	Clostridiaceae	Unassigned	Unassigned	0	0	0	0	0	0	0	0	0.015	0.00212322	0	0	0	0	0	0	0	0
	1504	Firmicutes	Clostridia	Clostridiales	Clostridiaceae	Clostridium	Unassigned	0	0	0	0.00143953	0	0.000831113	0	0.00125031	0	0	0	0.00181888	0	0.000660502	0	0	0.007	0.00181888
	1844	Firmicutes	Clostridia	Clostridiales	Clostridiaceae	Clostridium	Unassigned	0	0	0.014	0.002343	0	0.00019067	0	0.0011598	0	0	0.106	0.0079329	0	0	0.019	0.0268551	0	0.000873762
	2346	Firmicutes	Clostridia	Clostridiales	Clostridiaceae	Clostridium	Unassigned	0	0	0.17	0.0441813	0.087	0.00952017	0.069	0.0108682	0	0	0.149	0.00412924	0.088	0.0195779	0	0	0.39	0.024595
	2653	Firmicutes	Clostridia	Clostridiales	Clostridiaceae	Clostridium	Unassigned	0	0	0	0	0	0	0	0	0	0	0	0.000504467	0	0	0.006	0.00700568	0	0
	6058	Firmicutes	Clostridia	Clostridiales	Clostridiaceae	Clostridium	Unassigned	0	0	0	0	0	0	0	0	0.014	0.00247872	0	0	0	0	0	0	0	0
	6333	Firmicutes	Clostridia	Clostridiales	Clostridiaceae	Clostridium	Unassigned	0	0	0	0.000660502	0	0.00125031	0	0.00133469	0	0	0	0.000873762	0	0.00119074	0	0	0.008	0.00198151
	6500	Firmicutes	Clostridia	Clostridiales	Clostridiaceae	Clostridium	Unassigned	0	0	0	0.000873762	0	0	0	0	0	0	0.009	0.00100893	0	0	0	0.00116761	0	0.00019067
	6522	Firmicutes	Clostridia	Clostridiales	Clostridiaceae	Clostridium	Unassigned	0	0	0	0	0	0	0	0	0	0	0	0.0011598	0	0	0.171	0.230487	0	0
	7434	Firmicutes	Clostridia	Clostridiales	Clostridiaceae	Clostridium	Unassigned	0	0	0	0	0	0	0	0	0	0	0	0.000687472	0	0	0.02	0.0256875	0	0.00019067
	212	Firmicutes	Clostridia	Clostridiales	Lachnospiraceae	Unassigned	Unassigned	0	0	0	0.00019067	0	0.000762682	0.005	0.00199066	0	0	0	0	0	0	0.27	0.240528	0	0.000873762
	1272	Firmicutes	Clostridia	Clostridiales	Lachnospiraceae	Unassigned	Unassigned	0	0	0	0	0	0	0	0	0	0	0	0.00019067	0	0	0.063	0.0607159	0	0
	1878	Firmicutes	Clostridia	Clostridiales	Lachnospiraceae	Unassigned	Unassigned	0	0	0	0	0	0	0	0.000572011	0	0	0	0	0	0	0.083	0.0999477	0	0.000572011
	3247	Firmicutes	Clostridia	Clostridiales	Lachnospiraceae	Unassigned	Unassigned	0	0	0	0	0	0.00019067	0	0.000687472	0	0	0	0	0	0.00019067	0.014	0.0191489	0	0
	3815	Firmicutes	Clostridia	Clostridiales	Lachnospiraceae	Unassigned	Unassigned	0	0	0	0	0	0	0	0.00019067	0	0	0	0	0	0	0.019	0.0226517	0	0.000504467
	4136	Firmicutes	Clostridia	Clostridiales	Lachnospiraceae	Unassigned	Unassigned	0	0	0.03	0.018744	0	0	0	0	0	0	0	0	0	0.00019067	0	0	0	0
	4340	Firmicutes	Clostridia	Clostridiales	Lachnospiraceae	Unassigned	Unassigned	0	0	0	0.00019067	0	0.00019067	0.021	0.00181888	0	0	0	0.000330251	0	0	0	0.000700568	0.018	0.00505547
	6838	Firmicutes	Clostridia	Clostridiales	Lachnospiraceae	Unassigned	Unassigned	0	0	0	0	0	0	0	0	0.005	0.00169472	0	0	0	0	0	0	0	0
	643	Firmicutes	Clostridia	Clostridiales	Lachnospiraceae	Anaerostipes	Unassigned	0	0	0	0	0	0	0	0	0.006	0.00169472	0	0	0	0	0	0	0	0
	7451	Firmicutes	Clostridia	Clostridiales	Lachnospiraceae	Anaerostipes	Unassigned	0	0	0	0	0	0	0	0	0.011	0.00343736	0	0	0	0	0	0	0	0
	7744	Firmicutes	Clostridia	Clostridiales	Lachnospiraceae	Anaerostipes	Unassigned	0	0	0	0	0	0	0	0	0.006	0.0011598	0	0	0	0	0	0	0	0
	5015	Firmicutes	Clostridia	Clostridiales	Ruminococcaceae	Unassigned	Unassigned	0	0	0	0	0	0.00019067	0.006	0.00162909	0	0.000381341	0	0	0	0	0	0	0.014	0.00401768
	6470	Firmicutes	Clostridia	Clostridiales	Ruminococcaceae	Unassigned	Unassigned	0	0	0	0	0	0	0	0.00019067	0.008	0.0015134	0	0	0	0	0	0	0	0
	7870	Firmicutes	Clostridia	Clostridiales	Ruminococcaceae	Unassigned	Unassigned	0	0	0	0	0	0	0	0	0.008	0.00152536	0	0	0	0	0	0	0	0
	2378	Firmicutes	Clostridia	Clostridiales	Ruminococcaceae	Ruminococcus	Unassigned	0	0	0	0.00114402	0.058	0.00743615	0.193	0.0188716	0	0	0	0	0	0	0	0	0	0.0019067
	3169	Firmicutes	Clostridia	Clostridiales	Ruminococcaceae	Ruminococcus	Unassigned	0	0	0	0	0.019	0.00181888	0	0.000572011	0	0	0	0	0	0.00143953	0	0	0	0.000572011
	4902	Firmicutes	Clostridia	Clostridiales	Ruminococcaceae	Ruminococcus	Unassigned	0	0	0	0	0	0	0	0	0.022	0.00563366	0	0	0	0	0	0	0	0
	2322	Firmicutes	Clostridia	Clostridiales	Veillonellaceae	Unassigned	Unassigned	0	0	0	0	0	0.00019067	0	0.000381341	0	0	0	0	0	0.00019067	0.009	0.0126102	0	0
	12	Firmicutes	Clostridia	Clostridiales	Veillonellaceae	Desulfosporomusa	Unassigned	0	0	0	0	0	0.000330251	0	0.000381341	0	0	0.011	0.000831113	0	0.000381341	0	0	0	0.00019067
	4809	Firmicutes	Clostridia	Clostridiales	Veillonellaceae	Desulfosporomusa	Unassigned	0	0	0	0	0	0	0	0	0	0	0	0	0	0	0.012	0.0105085	0	0.00019067
	4412	Firmicutes	Clostridia	Clostridiales	Veillonellaceae	Thermosinus	Unassigned	0	0	0	0.00174752	0	0.000572011	0	0.000687472	0	0	0.018	0.00200884	0	0.00019067	0	0	0	0.00019067
	4922	Firmicutes	Clostridia	Clostridiales	Veillonellaceae	Thermosinus	Unassigned	0	0	0	0.00133469	0	0	0	0	0	0	0.013	0.00438542	0	0.00019067	0	0	0	0.000330251
	2590	Firmicutes	Clostridia	Coriobacteriales	Unassigned	Unassigned	Unassigned	0	0	0	0	0	0	0	0	0.01	0.00318483	0	0	0	0	0	0	0	0
	2949	Firmicutes	Clostridia	Coriobacteriales	Unassigned	Unassigned	Unassigned	0	0	0	0	0	0	0	0	0.01	0.00299662	0	0	0	0	0	0	0	0
	332	Firmicutes	Clostridia	OPB54	Unassigned	Unassigned	Unassigned	0	0	0.097	0.00143953	0	0	0	0	0	0.00019067	0	0.00019067	0	0.000381341	0	0	0	0.00152536
	2264	Firmicutes	Clostridia	OPB54	Unassigned	Unassigned	Unassigned	0	0	0.012	0.00264888	0	0	0	0	0	0	0	0	0	0	0	0	0	0.00019067
	3120	Firmicutes	Clostridia	OPB54	Unassigned	Unassigned	Unassigned	0	0	0.022	0.00250062	0	0	0.007	0.0015134	0	0.00019067	0.007	0.000660502	0.008	0.00545664	0.046	0.0656199	0.028	0.00412924
	3885	Firmicutes	Clostridia	OPB54	Unassigned	Unassigned	Unassigned	0	0	0	0.00019067	0	0.00019067	0	0.000572011	0	0	0	0.000504467	0	0	0.017	0.0245199	0	0.000873762
	7851	Firmicutes	Clostridia	OPB54	Unassigned	Unassigned	Unassigned	0	0	0	0.000381341	0	0.000381341	0	0	0	0	0.006	0.00100893	0	0.000831113	0	0	0	0.000572011
	5639	Firmicutes	Clostridia	Thermoanaerobacterales	Thermoanaerobacteraceae	Thermacetogenium	Unassigned	0	0	0	0	0	0	0	0.000873762	0	0	0	0	0	0	0.019	0.0186818	0	0
	7271	Fusobacteria	Fusobacteria	Fusobacteriales	Fusobacteriaceae	Unassigned	Unassigned	0.085	0.00445941	0	0	0	0	0	0	0	0	0	0	0	0	0	0	0	0
	3657	OP11	WCHB1-64	d153	Unassigned	Unassigned	Unassigned	0	0	0	0.00019067	0	0.00019067	0	0	0	0	0.006	0.00214875	0	0	0	0	0	0.00019067
	6957	Planctomycetes	Phycisphaerae	Unassigned	Unassigned	Unassigned	Unassigned	0	0	0	0.00019067	0.005	0.00187789	0	0	0	0	0	0	0	0.00125031	0	0	0	0
	5510	Planctomycetes	Planctomycetia	Pirellulales	Pirellulaceae	Unassigned	Unassigned	0	0	0.009	0.000873762	0.023	0.00526679	0	0	0	0	0	0	0.018	0.00429326	0	0	0	0.00019067
	6933	Proteobacteria	Alphaproteobacteria	Sphingomonadales	Sphingomonadaceae	Sphingomonas	Unassigned	0.022	0.00156071	0	0	0	0	0	0	0	0	0	0	0	0	0	0	0	0
	5986	Proteobacteria	Betaproteobacteria	Burkholderiales	Comamonadaceae	Unassigned	Unassigned	0.028	0.00100893	0	0	0	0	0	0	0	0	0	0	0	0	0	0	0	0
	2645	Proteobacteria	Betaproteobacteria	Burkholderiales	Oxalobacteraceae	Janthinobacterium	Unassigned	0.065	0.00313883	0	0	0	0	0	0	0	0	0	0	0	0	0	0	0	0
	3168	Proteobacteria	Betaproteobacteria	Rhodocyclales	Rhodocyclaceae	Unassigned	Unassigned	0	0	0.006	0.00262129	0	0.000572011	0.009	0.0021656	0	0	0	0	0.022	0.0066407	0	0	0	0.00019067
	4897	Proteobacteria	Betaproteobacteria	Rhodocyclales	Rhodocyclaceae	Dechloromonas	Unassigned	0	0	0	0.000873762	0	0	0	0	0	0	0	0	0	0	0	0.000233523	0.015	0.00591079
	3765	Proteobacteria	Betaproteobacteria	Rhodocyclales	Rhodocyclaceae	Thauera	Unassigned	0	0	0	0	0.018	0.00630367	0	0	0	0	0	0	0.016	0.0109	0	0	0	0
	4700	Proteobacteria	Deltaproteobacteria	Syntrophobacterales	Unassigned	Unassigned	Unassigned	0	0	0	0	0.005	0.00199066	0	0	0	0	0	0	0	0.00019067	0	0	0	0.00019067
	6272	Proteobacteria	Gammaproteobacteria	Unassigned	Unassigned	Unassigned	Unassigned	0.079	0.00412924	0	0.00019067	0	0.000687472	0.14	0.0384488	0	0	0	0.00019067	0	0	0	0.00140114	0	0.000762682
	2935	Proteobacteria	Gammaproteobacteria	Enterobacteriales	Enterobacteriaceae	Unassigned	Unassigned	0.012	0.00293534	0	0	0	0	0	0	0	0	0	0	0	0	0	0	0	0.00019067
	3105	Proteobacteria	Gammaproteobacteria	Enterobacteriales	Enterobacteriaceae	Enterobacter	hormaechei	0	0.000873762	0	0	0	0	0	0.000330251	0	0	0	0	0	0	0	0	0.022	0.00380864
	3086	Proteobacteria	Gammaproteobacteria	Pseudomonadales	Moraxellaceae	Unassigned	Unassigned	0.006	0.0019067	0	0	0	0	0	0	0	0.000330251	0	0	0	0	0	0	0	0
	1063	Proteobacteria	Gammaproteobacteria	Pseudomonadales	Moraxellaceae	Acinetobacter	johnsonii	0.056	0.00297226	0	0.00019067	0	0	0	0	0	0	0	0	0	0.00019067	0	0.000934091	0	0
	5436	Proteobacteria	Gammaproteobacteria	Pseudomonadales	Pseudomonadaceae	Unassigned	Unassigned	0.018	0.000873762	0	0	0	0	0	0.000330251	0	0	0	0	0	0	0	0	0	0
	7540	Proteobacteria	Gammaproteobacteria	Pseudomonadales	Pseudomonadaceae	Unassigned	Unassigned	0.006	0.000504467	0	0	0	0	0	0.00100893	0	0	0	0	0	0	0	0	0	0
	1241	Proteobacteria	Gammaproteobacteria	Pseudomonadales	Pseudomonadaceae	Pseudomonas	Unassigned	0.01	0.00174752	0	0	0	0	0	0.00019067	0	0	0	0	0	0	0	0	0	0
	3701	Proteobacteria	Gammaproteobacteria	Pseudomonadales	Pseudomonadaceae	Pseudomonas	Unassigned	0.014	0.000762682	0	0	0	0	0	0	0	0	0	0	0	0	0	0	0	0
	3776	Proteobacteria	Gammaproteobacteria	Pseudomonadales	Pseudomonadaceae	Pseudomonas	Unassigned	0.169	0.014887	0	0	0	0.00019067	0	0.000687472	0	0	0	0	0	0	0	0	0	0
	4030	Proteobacteria	Gammaproteobacteria	Pseudomonadales	Pseudomonadaceae	Pseudomonas	Unassigned	0.039	0.00677887	0	0	0	0.00019067	0	0	0	0	0	0	0	0	0	0	0	0
	4793	Proteobacteria	Gammaproteobacteria	Pseudomonadales	Pseudomonadaceae	Pseudomonas	Unassigned	0.018	0.00162909	0	0	0	0	0	0	0	0	0	0	0	0	0	0	0	0
	5271	Proteobacteria	Gammaproteobacteria	Pseudomonadales	Pseudomonadaceae	Pseudomonas	viridiflava	0.015	0.00183876	0	0	0	0	0	0	0	0	0	0	0	0	0	0.000233523	0	0
	2125	Spirochaetes	Spirochaetes	Spirochaetales	Spirochaetaceae	Treponema	Unassigned	0	0	0.005	0.00181888	0	0.000831113	0	0.000330251	0	0	0.039	0.00282167	0	0.000687472	0	0	0	0
	5311	Spirochaetes	Spirochaetes	Spirochaetales	Spirochaetaceae	Treponema	Unassigned	0	0	0	0.00119074	0	0.000873762	0.009	0.00252233	0	0	0	0	0	0.00019067	0	0	0	0.00106161
	6871	Spirochaetes	Spirochaetes	Spirochaetales	Spirochaetaceae	Treponema	Unassigned	0	0	0.025	0.00106161	0.046	0.0066407	0.03	0.00524257	0	0	0.048	0.00238147	0.022	0.00400408	0	0	0	0.00243432
	3890	Spirochaetes	WWE1	Cloacamonales	Cloacamonaceae	W22	Unassigned	0	0	0	0.000873762	0	0.000831113	0.157	0.0117831	0	0	0	0	0	0.00019067	0	0	0	0.00171603
	7417	Spirochaetes	WWE1	Cloacamonales	Cloacamonaceae	W22	Unassigned	0	0	0	0	0	0	0.007	0.00143953	0	0	0	0	0	0.00019067	0	0	0	0.00019067
	1031	Synergistetes	Synergistia	Synergistales	Aminiphilaceae	Aminiphilus	Unassigned	0	0	0	0.00162909	0.013	0.00264888	0	0.000330251	0	0	0	0.00143953	0.011	0.000572011	0	0	0	0.000990753
	1674	Synergistetes	Synergistia	Synergistales	Synergistaceae	Unassigned	Unassigned	0	0	0	0.00019067	0	0.000687472	0	0.000381341	0	0	0.024	0.001321	0.013	0.00193509	0	0	0	0.000762682
	2622	Synergistetes	Synergistia	Synergistales	TTA_B6	E6	Unassigned	0	0	0.01	0.00481231	0.018	0.0015134	0	0.000873762	0	0	0.014	0.000572011	0	0.000381341	0	0	0	0.00019067
	4055	Thermotogae	Thermotogae	Thermotogales	Thermotogaceae	Kosmotoga	mrcj	0	0	0.031	0.00199066	0.018	0.00476676	0	0.000504467	0	0	0.012	0.00581779	0	0.000953352	0	0	0	0.000381341
	878	Verrucomicrobia	Verrucomicrobiae	Verrucomicrobiales	Verrucomicrobiaceae	Akkermansia	muciniphila	0.017	0.00162909	0	0	0	0	0	0	0	0	0	0	0	0	0	0	0	0
	3137	Unassigned	Unassigned	Unassigned	Unassigned	Unassigned	Unassigned	0	0.00106161	0	0	0	0	0	0	0.131	0.00533877	0	0	0	0	0	0	0	0
	3934	Unassigned	Unassigned	Unassigned	Unassigned	Unassigned	Unassigned	0.022	0.00262129	0	0	0	0	0	0	0	0	0	0	0	0	0	0	0	0
	Total represented abundance							0.729		0.776		0.702		0.779		0.422		0.733		0.764		0.805		0.76
	1 Only OTUs with relative abundances ≥0.5% are shown here. 2 Relative abundances were visualized by the lengths of the data bars, which were also colour-coded to represent the samples, including inocula (red), enrichment microcosms amended by cellulose (yellow), cellulose plus lignosulphonate (green), cellulose plus tannic acid (blue), and poplar hydrolysate (purple). Additionally, cells containi…
